# Supplementary material for: Molecular and Serological Detection of Vector-Borne Pathogens Responsible for Equine Piroplasmosis in Europe between 2008 and 2021
Source: Microorganisms. 2024 Apr 17;12(4):816. doi: 10.3390/microorganisms12040816 (PMC11051957; doi:10.3390/microorganisms12040816)
Supplement: Supplementary file 1 [file microorganisms-12-00816-s001.zip]

Archive with 1 entries (1 files):
- microorganisms-2964695-supplementary.pdf
